# Supplementary material for: National Trends and Policy Impacts on Provision of Home Medicines Reviews and Residential Medication Management Reviews in Older Australians, 2009–2019
Source: Int J Environ Res Public Health. 2021 Sep 20;18(18):9898. doi: 10.3390/ijerph18189898 (PMC8467825; doi:10.3390/ijerph18189898)
Supplement: Supplementary file 1 [file ijerph-18-09898-s001.zip]

Archive with 1 entries (1 files):
- ijerph-1382026-supplementary.pdf
